# Supplementary material for: The Importance of Substituent Position for Antibacterial Activity in the Group of Thiosemicarbazide Derivatives
Source: Molecules. 2024 Mar 17;29(6):1333. doi: 10.3390/molecules29061333 (PMC10974262; doi:10.3390/molecules29061333)
Supplement: Supplementary file 1 [file molecules-29-01333-s001.zip]

Archive with 1 entries (1 files):
- molecules-2916790-supplementary.pdf
